# Supplementary material for: β-Cyclodextrin-Encapsulated Rhodamine Derivatives Core–Shell Microspheres—Based Fluorescent Sensor for Au3+ and Template for Generating Microplates of Gold
Source: Micromachines (Basel). 2023 Jul 18;14(7):1443. doi: 10.3390/mi14071443 (PMC10384120; doi:10.3390/mi14071443)
Supplement: Supplementary file 1 [file micromachines-14-01443-s001.zip]

Archive with 1 entries (1 files):
- micromachines-2465537-supplementary.pdf
